# Supplementary material for: Reduction of in-hospital cardiac arrest with sequential deployment of rapid response team and medical emergency team to the emergency department and acute care wards
Source: PLoS One. 2020 Dec 1;15(12):e0241816. doi: 10.1371/journal.pone.0241816 (PMC7707602; doi:10.1371/journal.pone.0241816)
Supplement: S1 Dataset — (XLSX) [file pone.0241816.s001.xlsx]

## Sheet: Sheet1
Pre Intervention	Code total	code icu	Code ward	Code ED	Procedure Areas	VF/VT total	PEA Total	PEA ICU	PEA ward	PEA ED	Procedure Areas	RRT total	MET total	Ward RRT	Ward RRT	ED RRT	ED MET
Jan	12	6	4	1	1	1	13	8	2	2	1
Feb	26	16	2	6	2	4	28	18	2	6	2
Mar	22	15	3	3	1	6	18	8	3	5	2
Apr	27	13	10	0	3	14	17	13	4		0
May	18	14	4	0	0	3	14	9	4		1
Jun	22	16	4	1	1	4	21	15	3	2	0
Jul	30	14	9	6	1	3	22	11	5	5	1
Aug	19	8	5	3	3	2	13	6	3	3	1
Sep	16	7	5	3	1	6	7	3	2	1	1
Oct	26	15	7	3	1	3	18	9	5	3	1
Nov	22	13	7	2	0	6	12	7	4	1
Dec	24	15	6	3	0	4	19	12	4	3
	264
2014
Jan	25	22	2	0	1	10	12	11	1
Feb	12	8	1	1	2	2	11	7	1	1	2
Mar	22	14	2	1	5	5	14	10	1	1	2
Apr	12	9	0	3	0	3	9	6	0	3
May	18	10	3	4	1	1	17	11	3	3
Jun	24	18	2	2	2	4	16	13	1	1
Jul	29	24	0	3	2	6	23	19	0	1	1
Aug	31	21	6	1	3	9	16	11	2	1	3
Sep	25	16	7	1	1	7	18	13	4	1	2
Oct	25	17	6	1	1	4	19	13	4	1	1
Nov	32	23	6	1	2	10	20	15	4	1	0
Dec	23	19	2	2		5	14	11	2	1	0
	278
2015
Jan	29	22	7	0		2	22	19	3	0	0
Feb	21	13	5	3		5	10	5	2	3	0
Mar	11	6	2	3		3	7	4	0	3	0
Apr	15	14	1	0		5	10	9	1	0	0
May	24	16	7	1		4	13	9	3	1	0
Jun	31	21	7	2	1	6	21	16	5	0	0
TOTAL	673	445	132	60	35	147	474	321	78	53	21
Jul	14	11	1	2		3	8	7	0	1	0	106	30	97		3	2
Aug	32	24	4	4		6	20	14	2	4	0	157	47	126		15	10
Sep	25	17	4	4		6	17	11	2	4	0	227	101	190		24	18
Oct	23	18	4	0	1	5	12	10	1	0	1	203	67	171		16	13
Nov	14	10	2	0	2	4	4	4	0	0	0	262	73	230		23	12
Dec	18	9	5	2	2	4	11	7	2	2	0	244	72	222		11	5
	257
2016
Jan	18	15	2	1		2	10	9	1	0	0	292	93	250		25	18
Feb	22	16	4	2		2	15	10	3	2	0	251	77	218		23	13
Mar	18	14	3	1		7	9	8	1	0	0	258	77	230		22	12
Apr	11	6	4	2	1	1	9	4	2	2	1	228	59	207		14	9
May	11	8	2	1		4	5	3	1	1	0	241	74	216		20	15
Jun	10	7	1	1	1	5	3	1	1	1	0	179	68	157		20	17
Jul	14	12	2	0		2	7	6	1	0	0	189	57	182		4	2
Aug	19	11	7	1		4	13	8	5	0	0	203	81	192		7	5
Sep	22	10	7	2	2	4	12	4	4	2	2	198	74	183		9	8
Oct	24	17	4	0	2	5	13	10	2	0	1	204	70	191		9	7
Nov	13	6	4	1	2	4	5	0	3	0	2	182	56	168		6	4
Dec	16	10	4	1	1	4	7	4	3	0	0	215	83	189		8	8
	198
2017
Jan	22	18	1	3		6	11	10	1	0	0	211	75	178		18	12
Feb	13	7	2	3	1	2	7	2	2	2	1	164	62	136		13	7
Mar	14	8	4	3		5	5	2	2	1	0	197	72	171		11	10
Apr	10	7	3	0		1	8	7	1	0	0	220	82	180		10	5
May	10	7	2	0		5	5	4	1	0	0	212	69	193		10	8
Jun	14	11	2	0	1	4	9	6	2	0	1	240	90	206		13	11
Jul	16	9	2	2	2	4	10	6	3	0	1	219	87	202		8	4
Aug	9	6	0	1	2	4	3	3	0	0	0	218	59	196		7	6
Sep	16	13	2	1		3	11	10	1	0	0	231	77	210		7	4
Oct	12	9	1	2		2	9	6	1	2	0	277	101	225		29	20
Nov	9	6	3	0		1	6	4	2	0	0	256	77	219		15	14
Dec	15	8	5	1	1	3	9	5	2	1	1	525	116	468		18	13
	160
Total		330	91	41	21	112	273	185	52	25	11	6809	2226	6003		418
2018
jan	24	10	14
feb	24	17	7
mar	19	17	2
apr	15	11	4
may	29	23	6
jun	22	15	7
jul	23	16	7
aug	23	18	5
sep	21	15	6
oct	14	10	4
nov	13	6	5
dec	13	11	2
	240	169	69
2019

## Sheet: Sheet2
		T	I	W
	Jan	19	18	1	94
	Feb	9	7	2	77
	Mar	11	8	4	72
	Apr	10	7	3	70
	May	10	7	2	70
	Jun	13	11	2	84
	Jul	12	9	2	75
	Aug	6	6	0	100
	Sep	15	13	2	86
	Oct	10	9	1	90
	Nov	9	6	3	66
	Dec	13	8	5	61
	Total
	0	137	109	27
